# Supplementary material for: Determination of antiviral action of long non-coding RNA loc107051710 during infectious bursal disease virus infection due to enhancement of interferon production
Source: Virulence. 2019 Dec 28;11(1):68–79. doi: 10.1080/21505594.2019.1707957 (PMC6961729; doi:10.1080/21505594.2019.1707957)
Supplement: Supplemental Material [file kvir-11-01-1707957-s001.zip]

Archive with 4 entries (4 files):
- Supplementary material 1.xls
- Supplementary material 2.xls
- Supplementary material 3.xlsx
- Supplementary material 4.xlsx
