# Supplementary material for: Determination of antiviral action of long non-coding RNA loc107051710 during infectious bursal disease virus infection due to enhancement of interferon production
Source: Virulence. 2019 Dec 28;11(1):68–79. doi: 10.1080/21505594.2019.1707957 (PMC6961729; doi:10.1080/21505594.2019.1707957)
Supplement: Supplemental Material [file kvir-11-01-1707957-s001.zip › Supplementary material 1.xls]

## Sheet: Sheet1
AccID	JD-normalized	CK-normalized	FoldChange	Log2FC	P-Value	Style	KeggID	type_of_gene
MX1	337.955	20.7938	16.2527	4.0226	1.71e-35	up	gga:395313	protein-coding
IFIT5	4601.73	193.209	23.8173	4.57394	7.99e-32	up	gga:423790	protein-coding
ZNFX1	1439.8	421.075	3.41935	1.77372	2.17e-25	up	gga:419218	protein-coding
CMPK2	670.477	84.0417	7.9779	2.99601	2.96e-23	up	gga:421921	protein-coding
RSAD2	1366.69	23.3931	58.4227	5.86846	5.93e-19	up	gga:428650	protein-coding
ZC3HAV1	1344.82	646.342	2.08067	1.05704	1.74e-13	up	gga:426315	protein-coding
USP18	2037.86	655.006	3.11121	1.63747	1.09e-12	up	gga:418167	protein-coding
TRIM25	4122.71	2564.57	1.60756	0.684875	1.72e-09	up	gga:417401	protein-coding
IRF1	1506.15	499.918	3.0128	1.5911	1.83e-09	up	gga:396384	protein-coding
LOC101747378	1562.78	891.535	1.75291	0.809751	2.44e-09	up		protein-coding
IFIH1	762.127	382.087	1.99464	0.996131	2.98e-09	up	gga:424185	protein-coding
HIST1H2BO	552.255	259.923	2.12469	1.08725	5.91e-09	up	gga:427886	protein-coding
STAT1	4600.86	3017.7	1.52462	0.60845	8.88e-08	up	gga:424044	protein-coding
LOC418700	163.324	47.6525	3.42739	1.77711	4.86e-07	up	gga:418700	protein-coding
IFI6	154.428	13.8626	11.1399	3.47767	7.04e-07	up		protein-coding
IRF8	1298.38	791.032	1.64138	0.714906	1.7e-06	up	gga:396385	protein-coding
SAMD9L	37.5192	0.86641	43.3042	5.43644	1.77e-06	up	gga:420559	protein-coding
OASL	1073.37	85.7746	12.5138	3.64545	2.05e-06	up	gga:395908	protein-coding
GVIN1	194.239	73.6448	2.63751	1.39918	2.25e-06	up		protein-coding
NAV1	572.563	919.261	0.622852	-0.683038	4.05e-06	down	gga:430162	protein-coding
PHF11	1158.33	757.242	1.52967	0.613222	1.23e-05	up	gga:418867	protein-coding
LOC422513	518.19	239.995	2.15916	1.11047	1.39e-05	up	gga:422513	protein-coding
MYL1	670.907	1025.83	0.654015	-0.612605	1.72e-05	down	gga:396470	protein-coding
TLR3	313.725	111.767	2.80696	1.48901	5.44e-05	up	gga:422720	protein-coding
BCOR	460.766	712.189	0.646971	-0.628226	7.27e-05	down	gga:418574	protein-coding
EIF2AK2	752.329	492.987	1.52606	0.609814	0.000121	up	gga:395147	protein-coding
HELZ2	3270.3	1002.44	3.26236	1.70592	0.000142	up	gga:419265	protein-coding
FN1	439833	660569	0.665839	-0.586755	0.000149	down	gga:396133	protein-coding
CCDC173	495.617	745.112	0.665157	-0.588233	0.000208	down	gga:424161	protein-coding
EPSTI1	68.912	2.59923	26.5125	4.7286	0.000308	up	gga:418837	protein-coding
LOC107050031	383.493	583.094	0.657687	-0.604526	0.000346	down		protein-coding
TNIP2	173.908	82.3089	2.11287	1.07921	0.000364	up	gga:422884	protein-coding
LOC107055361	116.921	43.3205	2.69898	1.43241	0.000427	up		protein-coding
LOC417192	155.227	71.912	2.15857	1.11008	0.000493	up	gga:417192	protein-coding
PARP14	97.5881	34.6564	2.81588	1.49358	0.000734	up	gga:424266	protein-coding
LOC107056532	180.315	305.843	0.589569	-0.762268	0.000735	down		protein-coding
MIDN	410.709	645.475	0.636289	-0.652246	0.000777	down		protein-coding
LOC415922	120.299	51.9846	2.31412	1.21046	0.00086	up	gga:415922	protein-coding
SF3B4	447.696	695.727	0.643494	-0.636002	0.000913	down	gga:426042	protein-coding
PTTG1	421.94	269.453	1.56591	0.647002	0.00100782	up	gga:416158	protein-coding
LOC107053803	351.869	221.801	1.58642	0.665774	0.00141963	up		protein-coding
LOC107051531	85.0329	163.751	0.51928	-0.945415	0.00183735	down		protein-coding
LOC100858381	120.022	55.4502	2.16449	1.11403	0.00187604	up		protein-coding
LOC426355	172.569	283.316	0.609106	-0.715235	0.00197003	down	gga:426355	protein-coding
PARP12	400.899	246.927	1.62355	0.699155	0.00215783	up	gga:418100	protein-coding
HMGCS1	104.312	185.412	0.562597	-0.829826	0.00313729	down	gga:396379	protein-coding
CARD8	289.513	181.08	1.59882	0.677006	0.00348917	up	gga:416998	protein-coding
NECAB2	30.1143	5.19846	5.79292	2.53429	0.00357088	up	gga:415705	protein-coding
LDB3	147.862	243.461	0.607333	-0.71944	0.0037778	down		protein-coding
C8ORF4	232.844	139.492	1.66923	0.739183	0.00392622	up	gga:771032	protein-coding
MDGA1	12.3929	43.3205	0.286074	-1.80554	0.00466321	down	gga:421431	protein-coding
RNF213	454.072	201.873	2.24929	1.16947	0.004735	up	gga:422080	protein-coding
LOC101747779	278.373	440.136	0.63247	-0.660931	0.00488321	down		protein-coding
RNF44	41.9609	91.8394	0.456894	-1.13007	0.00492669	down		protein-coding
TMEM140	177.463	100.504	1.76574	0.820272	0.00494558	up	gga:417940	protein-coding
COX16	340.918	226.133	1.5076	0.592255	0.00542602	up	gga:423257	protein-coding
LOC101750271	259.047	94.4386	2.74302	1.45576	0.00604033	up		protein-coding
LOC107051310	155.023	245.194	0.632247	-0.661439	0.00661906	down		protein-coding
LOC100859615	0.987439	15.5954	0.0633161	-3.98128	0.00715314	down		protein-coding
MOV10	372.219	185.412	2.00753	1.00542	0.00717762	up	gga:419872	protein-coding
LOC100858647	18.3877	0.86641	21.2228	4.40754	0.00855072	up		protein-coding
LOC100858624	77.7908	137.759	0.564687	-0.824476	0.00874777	down		protein-coding
ZDHHC4	105.463	53.7174	1.9633	0.973277	0.00915371	up	gga:416561	protein-coding
FOXC2	50.2321	98.7707	0.508573	-0.975474	0.00940778	down	gga:396039	protein-coding
LOC107050982	268.588	175.015	1.53466	0.617919	0.00941573	up		protein-coding
DUSP18	18.8201	51.1182	0.368169	-1.44156	0.0104688	down	gga:417005	protein-coding
IL34	65.7623	27.7251	2.37194	1.24607	0.0105533	up		protein-coding
TRANK1	1029.11	551.037	1.86758	0.901173	0.0111831	up	gga:420728	protein-coding
CDH1	96.1809	162.885	0.590483	-0.760031	0.0113248	down	gga:415860	protein-coding
PLVAP	39.5022	82.3089	0.479926	-1.05912	0.0113994	down		protein-coding
HIST1H2B7	1710.05	935.722	1.82752	0.869885	0.011885	up	gga:417956	protein-coding
LOC101750594	5.33468	25.1259	0.212318	-2.2357	0.0122763	down		protein-coding
FAM174A	176.177	107.435	1.63985	0.713562	0.0136531	up	gga:427273	protein-coding
WFIKKN1	139.463	237.396	0.587469	-0.767414	0.0137828	down	gga:429301	protein-coding
LOC107052104	33.3547	73.6448	0.452913	-1.1427	0.0138247	down		protein-coding
LPAR6	57.3033	18.1946	3.14947	1.65511	0.013933	up	gga:396118	protein-coding
RP13-1032I1.10	131.49	204.473	0.643071	-0.63695	0.0139788	down		protein-coding
CCL19	17.1658	1.73282	9.9063	3.30835	0.0139984	up	gga:427406	protein-coding
ALKBH4	86.6019	43.3205	1.9991	0.999349	0.0145975	up	gga:417510	protein-coding
LOC100858040	19.3577	50.2518	0.385214	-1.37627	0.0152134	down		protein-coding
LOC107052215	0.727367	12.1297	0.0599656	-4.05972	0.0152315	down		protein-coding
HIST1H2B5	241.38	160.286	1.50593	0.590659	0.0153572	up	gga:417957	protein-coding
ANKRD60	37.6834	77.9769	0.483264	-1.04912	0.0160703	down	gga:419320	protein-coding
GNL1	6.73761	26.8587	0.250854	-1.99508	0.0166768	down		protein-coding
LOC769646	10.4976	34.6564	0.302904	-1.72307	0.0183154	down	gga:769646	protein-coding
DPF2	151.881	232.198	0.654103	-0.61241	0.018632	down	gga:374236	protein-coding
RBM4B	133.951	204.473	0.655106	-0.6102	0.0195712	down		protein-coding
PSMB5	311.012	519.846	0.598278	-0.741111	0.0196811	down	gga:396003	protein-coding
LOC772158	91.7714	149.889	0.612263	-0.707777	0.01989	down		protein-coding
IRF7	739.195	369.957	1.99806	0.998599	0.0199826	up	gga:396330	protein-coding
SEMA4C	69.7964	119.565	0.583755	-0.776565	0.0200655	down		protein-coding
IL1R2	132.974	79.7097	1.66823	0.73832	0.020349	up	gga:418715	protein-coding
LOC100859224	49.0811	91.8394	0.534423	-0.903946	0.0203572	down		protein-coding
SOCS1	282.102	121.297	2.32571	1.21767	0.0206356	up	gga:416630	protein-coding
TOX	41.0005	79.7097	0.514373	-0.959114	0.0211936	down	gga:421138	protein-coding
LOC101749502	230.897	144.69	1.5958	0.67428	0.0216632	up		protein-coding
PPP1R3D	94.8455	152.488	0.621986	-0.685046	0.0216895	down	gga:419220	protein-coding
LOC101747278	12.7746	37.2556	0.34289	-1.54418	0.0221003	down		protein-coding
IL8L1	166.428	104.836	1.58752	0.666771	0.0221251	up	gga:395872	protein-coding
SYCN	39.4858	77.9769	0.506379	-0.981712	0.022431	down		protein-coding
RSPH10B	81.6139	136.026	0.599986	-0.736998	0.0224956	down		protein-coding
BRICD5	43.0894	84.0417	0.512715	-0.963772	0.0225139	down		protein-coding
DDX60	51.2915	21.6602	2.368	1.24367	0.0226692	up		protein-coding
LOC769729	204.214	134.293	1.52065	0.604689	0.0230359	up	gga:769729	protein-coding
LOC107050905	109.285	171.549	0.637046	-0.650531	0.0233219	down		protein-coding
MYBPH	52.8825	95.3051	0.554876	-0.849762	0.0235725	down	gga:421154	protein-coding
ZSWIM3	100.564	160.286	0.627407	-0.672527	0.0236533	down	gga:428161	protein-coding
LOC101752252	14.1349	38.9884	0.36254	-1.46379	0.0249164	down		protein-coding
SYDE1	123.548	187.144	0.660172	-0.599087	0.0250809	down	gga:429892	protein-coding
LOC107052833	27.1428	58.9159	0.460704	-1.11809	0.0252344	down		protein-coding
AVDL	19.4521	3.46564	5.61285	2.48873	0.0256854	up		protein-coding
HIST1H2B7L4	581.029	292.846	1.98407	0.988466	0.0258384	up	gga:770267	protein-coding
LOC107049482	111.913	61.5151	1.81928	0.86337	0.025851	up		protein-coding
PLEKHH1	72.9599	36.3892	2.00499	1.00359	0.0262609	up		protein-coding
IL8L2	474.69	311.041	1.52613	0.60988	0.0263265	up	gga:396495	protein-coding
TCF7L1	24.7715	56.3166	0.43986	-1.18488	0.0263476	down		protein-coding
LOC416147	57.1806	25.9923	2.19991	1.13744	0.0267878	up	gga:416147	protein-coding
CDA	63.753	30.3243	2.10237	1.07202	0.0273159	up	gga:771849	protein-coding
HIST2H4B	19.945	3.46564	5.75506	2.52483	0.0276746	up		protein-coding
CCL4	12130.1	7960.57	1.52378	0.607653	0.0293778	up	gga:395468	protein-coding
SYNC	878.346	1390.59	0.631637	-0.662833	0.0297258	down	gga:419664	protein-coding
CBFA2T3	171.916	263.389	0.652708	-0.615491	0.0305325	down	gga:415846	protein-coding
MAP7D1	736.063	1142.79	0.64409	-0.634665	0.0306643	down	gga:419624	protein-coding
SYT13	96.1634	54.5838	1.76176	0.817014	0.0310593	up	gga:423175	protein-coding
ATXN7L2	37.728	73.6448	0.512297	-0.964947	0.0311662	down		protein-coding
LOC107055817	13.7701	36.3892	0.378413	-1.40197	0.0316181	down		protein-coding
MYH1F	31.2751	64.1143	0.487803	-1.03563	0.0316529	down	gga:768566	protein-coding
SCUBE3	9.25005	29.4579	0.314009	-1.67112	0.0317195	down	gga:419896	protein-coding
LOC107052453	16.975	2.59923	6.53078	2.70725	0.0319124	up		protein-coding
R3HDM2	89.5878	141.225	0.634363	-0.656619	0.0329659	down	gga:426509	protein-coding
LOC107050802	1.10847	11.2633	0.0984144	-3.34499	0.0330538	down		protein-coding
RASA4	99.0101	56.3166	1.7581	0.814015	0.0331061	up	gga:417513	protein-coding
ZNF414	23.9923	53.7174	0.446639	-1.16282	0.0336274	down	gga:425820	protein-coding
LOC101749628	89.9869	50.2518	1.79072	0.840541	0.0337814	up		protein-coding
GEMIN7	1.03924	11.2633	0.092268	-3.43803	0.0340486	down		protein-coding
COPS6	39.1899	73.6448	0.532147	-0.910104	0.0340799	down		protein-coding
CD274	179.104	117.832	1.52	0.60407	0.0341629	up	gga:427224	protein-coding
INSC	179.028	118.698	1.50826	0.592887	0.0342775	up	gga:423067	protein-coding
POLR2H	161.298	103.969	1.5514	0.633569	0.0347262	up	gga:424954	protein-coding
LOC414835	22.1641	50.2518	0.441061	-1.18095	0.0349413	down	gga:414835	protein-coding
SMAD4	81.716	130.828	0.624607	-0.678978	0.0350308	down		protein-coding
RP11-106M3.5	54.3716	93.5722	0.581066	-0.783227	0.0356463	down		protein-coding
KCTD1	71.1835	116.099	0.613128	-0.705739	0.0356487	down	gga:421087	protein-coding
ACYP2	182.537	107.435	1.69905	0.764729	0.0373727	up	gga:421217	protein-coding
GCNT1	69.5288	35.5228	1.9573	0.968865	0.0374685	up	gga:427260	protein-coding
LOC101749222	16.6718	39.8548	0.418313	-1.25734	0.0376245	down		protein-coding
CALML3	2.71096	15.5954	0.173831	-2.52424	0.0383619	down	gga:416692	protein-coding
KCNK5	138.509	83.1753	1.66527	0.735756	0.0385987	up	gga:421424	protein-coding
HRSP12	72.1432	37.2556	1.93644	0.953406	0.0390847	up	gga:426536	protein-coding
LOC428870	44.9607	17.3282	2.59466	1.37554	0.0397581	up	gga:428870	protein-coding
ELMOD1	90.133	51.1182	1.76323	0.81822	0.0403196	up	gga:418971	protein-coding
LOC107050448	116.707	175.881	0.663557	-0.591707	0.041979	down		protein-coding
LOC107050947	103.568	155.954	0.664092	-0.590546	0.042165	down		protein-coding
BEST3	0.684272	9.53051	0.0717981	-3.79991	0.0422524	down	gga:417849	protein-coding
UNC5A	38.2984	71.0456	0.539067	-0.891462	0.0423759	down	gga:426419	protein-coding
LOC107055315	56.5639	95.3051	0.593504	-0.75267	0.0424336	down		protein-coding
TNS4	109.513	179.347	0.610619	-0.711656	0.0427751	down		protein-coding
KLF-4	10.7396	30.3243	0.354159	-1.49753	0.0427912	down		protein-coding
MTERF2	94.3967	55.4502	1.70237	0.767544	0.0432212	up		protein-coding
LOC101748015	90.6876	139.492	0.650128	-0.621205	0.0432814	down		protein-coding
EGF	48.9242	84.9081	0.576201	-0.795356	0.0435433	down	gga:408035	protein-coding
KCNG2	28.3908	57.183	0.496489	-1.01017	0.0440616	down	gga:395902	protein-coding
LOC100858717	56.2946	26.8587	2.09595	1.06761	0.0443409	up		protein-coding
H2AFX	42.7154	18.1946	2.3477	1.23125	0.0448841	up		protein-coding
HRH3	43.4449	78.8433	0.551028	-0.859802	0.0451394	down	gga:428147	protein-coding
FAM149A	156.599	103.969	1.50621	0.590919	0.0452406	up	gga:422721	protein-coding
MUC4	84.844	132.561	0.640039	-0.643768	0.0452788	down	gga:429149	protein-coding
LOC100857380	24.7099	51.9846	0.475331	-1.07299	0.0458991	down		protein-coding
LOC101751749	39.6822	71.0456	0.558546	-0.840252	0.0463978	down		protein-coding
CCLI10	48.9339	84.9081	0.576316	-0.795068	0.0464844	down	gga:417534	protein-coding
ALDH3B1	103.896	62.3815	1.6655	0.735954	0.0468983	up	gga:428813	protein-coding
C1QC	73.5318	116.965	0.628664	-0.66964	0.0470906	down	gga:419503	protein-coding
C11H19ORF12	136.988	88.3738	1.5501	0.632364	0.047198	up	gga:415757	protein-coding
IGF1	114.439	71.912	1.59137	0.670272	0.0480265	up	gga:418090	protein-coding
LOC769809	350.446	217.469	1.61148	0.688385	0.048296	up	gga:769809	protein-coding
C1H12ORF40	2.77147	14.729	0.188165	-2.40993	0.048369	down		protein-coding
SOX18	10.0892	27.7251	0.3639	-1.45839	0.0483963	down	gga:374200	protein-coding
SH2B2	49.5663	84.9081	0.583763	-0.776544	0.0484915	down	gga:771172	protein-coding
LOC100859599	6.41806	22.5266	0.28491	-1.81142	0.0485607	down		protein-coding
ADGRL4	128.937	83.1753	1.55018	0.632436	0.04875	up		protein-coding
PLEKHG5	75.3667	118.698	0.634945	-0.655297	0.0491894	down	gga:426013	protein-coding
ZNF362	87.1033	134.293	0.648604	-0.624589	0.0493895	down		protein-coding
