# Supplementary material for: Determination of antiviral action of long non-coding RNA loc107051710 during infectious bursal disease virus infection due to enhancement of interferon production
Source: Virulence. 2019 Dec 28;11(1):68–79. doi: 10.1080/21505594.2019.1707957 (PMC6961729; doi:10.1080/21505594.2019.1707957)
Supplement: Supplemental Material [file kvir-11-01-1707957-s001.zip › Supplementary material 2.xls]

## Sheet: Sheet1
AccID	JD-normalized	CK-normalized	FoldChange	Log2FC	P-Value	Style	KeggID	type_of_gene
LOC107054529	15.0361	63.2479	0.237733	-2.07259	0.000244	down		ncRNA
LOC107052259	113.941	206.205	0.552559	-0.8558	0.00131329	down		ncRNA
LOC101748601	16.6283	0	Inf	20	0.00152375	up		ncRNA
LOC107051710	110.238	49.3853	2.23219	1.15846	0.00174798	up		ncRNA
LOC101749795	40.1255	84.0417	0.477447	-1.06659	0.0103667	down		ncRNA
LOC107054629	90.3089	152.488	0.592236	-0.755757	0.0130164	down		ncRNA
LOC107053244	23.904	58.0494	0.411787	-1.28003	0.0137226	down		ncRNA
LOC107052150	10.2456	33.79	0.303215	-1.72159	0.0158211	down		ncRNA
LOC107051405	112.16	179.347	0.625382	-0.677191	0.0161364	down		ncRNA
LOC101748245	2.19081	16.4618	0.133085	-2.90958	0.0161944	down		ncRNA
LOC107054187	11.2587	35.5228	0.316944	-1.6577	0.016477	down		ncRNA
LOC107053510	59.1877	106.568	0.555396	-0.848411	0.0171835	down		ncRNA
LOC107054057	73.2025	126.496	0.578695	-0.789124	0.0172478	down		ncRNA
LOC107054922	55.4059	23.3931	2.36847	1.24396	0.0176269	up		ncRNA
LOC107051706	109.169	170.683	0.639605	-0.644748	0.0199639	down		ncRNA
LOC107051604	33.7275	71.0456	0.474731	-1.07482	0.0214546	down		ncRNA
LOC768829	10.0723	0	Inf	20	0.0233053	up	gga:768829	ncRNA
LOC107054456	11.2249	34.6564	0.323892	-1.62641	0.0234472	down		ncRNA
LOC107052781	27.0647	6.93128	3.90472	1.96522	0.024081	up		ncRNA
LOC107050176	145.676	89.2402	1.6324	0.706994	0.0241414	up		ncRNA
LOC107051024	39.7792	77.1105	0.515873	-0.954911	0.0247791	down		pseudo
LOC107054795	37.5094	12.9961	2.8862	1.52917	0.0264482	up		ncRNA
LOC101751464	9.8558	0	Inf	20	0.0264569	up		ncRNA
LOC107054064	2.4596	15.5954	0.157713	-2.66463	0.0291032	down		ncRNA
LOC107053573	2.66786	16.4618	0.162064	-2.62537	0.0302175	down		ncRNA
LOC107056481	13.7881	37.2556	0.370096	-1.43403	0.0309385	down		ncRNA
LOC107054262	0.623755	10.3969	0.0599943	-4.05903	0.0313742	down		ncRNA
LOC107056874	32.0193	10.3969	3.0797	1.62279	0.0314145	up		ncRNA
LOC107054932	15.7624	39.8548	0.395496	-1.33826	0.0315076	down		ncRNA
LOC101749342	4.33853	19.061	0.227613	-2.13535	0.0328863	down		ncRNA
LOC107052515	64.9645	32.0572	2.02652	1.01901	0.0354256	up		ncRNA
LOC107054082	29.7419	9.53051	3.1207	1.64187	0.0359172	up		ncRNA
LOC107051084	69.9611	113.5	0.616399	-0.698063	0.0363232	down		pseudo
LOC107049073	2.87508	15.5954	0.184355	-2.43944	0.0367154	down		pseudo
LOC107054724	110.262	165.484	0.666298	-0.585761	0.0395567	down		ncRNA
LOC107050722	87.6483	136.893	0.64027	-0.643247	0.0401201	down		ncRNA
LOC107050391	6.19283	22.5266	0.274911	-1.86296	0.0410794	down		ncRNA
LOC107049953	95.4254	144.69	0.659515	-0.600524	0.0429555	down		pseudo
LOC107052963	4.22725	19.061	0.221775	-2.17283	0.0436065	down		ncRNA
LOC107052014	46.8395	83.1753	0.563142	-0.82843	0.0440186	down		ncRNA
LOC107054477	86.3297	138.626	0.622755	-0.683263	0.0445664	down		ncRNA
LOC107053273	1.10847	10.3969	0.106616	-3.22951	0.0449337	down		ncRNA
LOC107053553	13.4152	33.79	0.397016	-1.33273	0.0462173	down		ncRNA
LOC107052689	28.9617	57.183	0.506473	-0.981443	0.0466679	down		ncRNA
LOC107052218	35.1731	13.8626	2.53727	1.34328	0.0472711	up		ncRNA
LOC107055201	1.45473	11.2633	0.129157	-2.95281	0.0472993	down		ncRNA
MIR1595	9.93432	28.5915	0.347457	-1.52509	0.0484513	down	gga:100316020	ncRNA
LOC107055337	11.0598	0.86641	12.765	3.67413	0.0491025	up		ncRNA
					a
