# Supplementary material for: Determination of antiviral action of long non-coding RNA loc107051710 during infectious bursal disease virus infection due to enhancement of interferon production
Source: Virulence. 2019 Dec 28;11(1):68–79. doi: 10.1080/21505594.2019.1707957 (PMC6961729; doi:10.1080/21505594.2019.1707957)
Supplement: Supplemental Material [file kvir-11-01-1707957-s001.zip › Supplementary material 3.xlsx]

## Sheet: GO-BP
GOID	GOTerm	QueryID	Description	P-Value	Enrichment
GO:0060337	type I interferon signaling pathway	IRF7	interferon regulatory factor 7	6.18995e-12	31.1652
GO:0060337	type I interferon signaling pathway	IFIT5	interferon-induced protein with tetratricopeptide repeats 5	6.18995e-12	31.1652
GO:0060337	type I interferon signaling pathway	STAT1	signal transducer and activator of transcription 1, 91kDa	6.18995e-12	31.1652
GO:0060337	type I interferon signaling pathway	USP18	ubiquitin specific peptidase 18	6.18995e-12	31.1652
GO:0060337	type I interferon signaling pathway	SOCS1	suppressor of cytokine signaling 1	6.18995e-12	31.1652
GO:0060337	type I interferon signaling pathway	OASL	2'-5'-oligoadenylate synthetase-like	6.18995e-12	31.1652
GO:0060337	type I interferon signaling pathway	IRF1	interferon regulatory factor 1	6.18995e-12	31.1652
GO:0060337	type I interferon signaling pathway	IRF8	interferon regulatory factor 8	6.18995e-12	31.1652
GO:0060337	type I interferon signaling pathway	RSAD2	radical S-adenosyl methionine domain containing 2	6.18995e-12	31.1652
GO:0051607	defense response to virus	IRF7	interferon regulatory factor 7	5.08028e-11	13.8512
GO:0051607	defense response to virus	IFIT5	interferon-induced protein with tetratricopeptide repeats 5	5.08028e-11	13.8512
GO:0051607	defense response to virus	EIF2AK2	eukaryotic translation initiation factor 2-alpha kinase 2	5.08028e-11	13.8512
GO:0051607	defense response to virus	TLR3	toll-like receptor 3	5.08028e-11	13.8512
GO:0051607	defense response to virus	STAT1	signal transducer and activator of transcription 1, 91kDa	5.08028e-11	13.8512
GO:0051607	defense response to virus	DDX60	DEAD (Asp-Glu-Ala-Asp) box polypeptide 60	5.08028e-11	13.8512
GO:0051607	defense response to virus	OASL	2'-5'-oligoadenylate synthetase-like	5.08028e-11	13.8512
GO:0051607	defense response to virus	IRF1	interferon regulatory factor 1	5.08028e-11	13.8512
GO:0051607	defense response to virus	RSAD2	radical S-adenosyl methionine domain containing 2	5.08028e-11	13.8512
GO:0051607	defense response to virus	IFIH1	interferon induced with helicase C domain 1	5.08028e-11	13.8512
GO:0051607	defense response to virus	TRIM25	tripartite motif containing 25	5.08028e-11	13.8512
GO:0051607	defense response to virus	LOC416147	E3 ubiquitin/ISG15 ligase TRIM25-like	5.08028e-11	13.8512
GO:0060333	interferon-gamma-mediated signaling pathway	IRF7	interferon regulatory factor 7	4.20185e-09	20.27
GO:0060333	interferon-gamma-mediated signaling pathway	STAT1	signal transducer and activator of transcription 1, 91kDa	4.20185e-09	20.27
GO:0060333	interferon-gamma-mediated signaling pathway	SOCS1	suppressor of cytokine signaling 1	4.20185e-09	20.27
GO:0060333	interferon-gamma-mediated signaling pathway	OASL	2'-5'-oligoadenylate synthetase-like	4.20185e-09	20.27
GO:0060333	interferon-gamma-mediated signaling pathway	IRF1	interferon regulatory factor 1	4.20185e-09	20.27
GO:0060333	interferon-gamma-mediated signaling pathway	IRF8	interferon regulatory factor 8	4.20185e-09	20.27
GO:0060333	interferon-gamma-mediated signaling pathway	TRIM25	tripartite motif containing 25	4.20185e-09	20.27
GO:0060333	interferon-gamma-mediated signaling pathway	LOC416147	E3 ubiquitin/ISG15 ligase TRIM25-like	4.20185e-09	20.27
GO:0009615	response to virus	IRF7	interferon regulatory factor 7	2.51349e-07	10.0533
GO:0009615	response to virus	ZC3HAV1	zinc finger CCCH-type, antiviral 1	2.51349e-07	10.0533
GO:0009615	response to virus	EIF2AK2	eukaryotic translation initiation factor 2-alpha kinase 2	2.51349e-07	10.0533
GO:0009615	response to virus	TLR3	toll-like receptor 3	2.51349e-07	10.0533
GO:0009615	response to virus	CCL19	chemokine (C-C motif) ligand 19	2.51349e-07	10.0533
GO:0009615	response to virus	DDX60	DEAD (Asp-Glu-Ala-Asp) box polypeptide 60	2.51349e-07	10.0533
GO:0009615	response to virus	OASL	2'-5'-oligoadenylate synthetase-like	2.51349e-07	10.0533
GO:0009615	response to virus	RSAD2	radical S-adenosyl methionine domain containing 2	2.51349e-07	10.0533
GO:0009615	response to virus	IFIH1	interferon induced with helicase C domain 1	2.51349e-07	10.0533
GO:0032728	positive regulation of interferon-beta production	IRF7	interferon regulatory factor 7	1.35971e-06	24.7343
GO:0032728	positive regulation of interferon-beta production	ZC3HAV1	zinc finger CCCH-type, antiviral 1	1.35971e-06	24.7343
GO:0032728	positive regulation of interferon-beta production	TLR3	toll-like receptor 3	1.35971e-06	24.7343
GO:0032728	positive regulation of interferon-beta production	IRF1	interferon regulatory factor 1	1.35971e-06	24.7343
GO:0032728	positive regulation of interferon-beta production	IFIH1	interferon induced with helicase C domain 1	1.35971e-06	24.7343
GO:0019221	cytokine-mediated signaling pathway	IRF7	interferon regulatory factor 7	1.42611e-06	6.24439
GO:0019221	cytokine-mediated signaling pathway	STAT1	signal transducer and activator of transcription 1, 91kDa	1.42611e-06	6.24439
GO:0019221	cytokine-mediated signaling pathway	USP18	ubiquitin specific peptidase 18	1.42611e-06	6.24439
GO:0019221	cytokine-mediated signaling pathway	SOCS1	suppressor of cytokine signaling 1	1.42611e-06	6.24439
GO:0019221	cytokine-mediated signaling pathway	OASL	2'-5'-oligoadenylate synthetase-like	1.42611e-06	6.24439
GO:0019221	cytokine-mediated signaling pathway	IRF1	interferon regulatory factor 1	1.42611e-06	6.24439
GO:0019221	cytokine-mediated signaling pathway	IL1R2	interleukin 1 receptor, type II	1.42611e-06	6.24439
GO:0019221	cytokine-mediated signaling pathway	IRF8	interferon regulatory factor 8	1.42611e-06	6.24439
GO:0019221	cytokine-mediated signaling pathway	RSAD2	radical S-adenosyl methionine domain containing 2	1.42611e-06	6.24439
GO:0019221	cytokine-mediated signaling pathway	TRIM25	tripartite motif containing 25	1.42611e-06	6.24439
GO:0019221	cytokine-mediated signaling pathway	LOC416147	E3 ubiquitin/ISG15 ligase TRIM25-like	1.42611e-06	6.24439
GO:0002376	immune system process	IRF7	interferon regulatory factor 7	3.73786e-06	5.65705
GO:0002376	immune system process	IFIT5	interferon-induced protein with tetratricopeptide repeats 5	3.73786e-06	5.65705
GO:0002376	immune system process	EIF2AK2	eukaryotic translation initiation factor 2-alpha kinase 2	3.73786e-06	5.65705
GO:0002376	immune system process	TLR3	toll-like receptor 3	3.73786e-06	5.65705
GO:0002376	immune system process	DDX60	DEAD (Asp-Glu-Ala-Asp) box polypeptide 60	3.73786e-06	5.65705
GO:0002376	immune system process	OASL	2'-5'-oligoadenylate synthetase-like	3.73786e-06	5.65705
GO:0002376	immune system process	IRF1	interferon regulatory factor 1	3.73786e-06	5.65705
GO:0002376	immune system process	RSAD2	radical S-adenosyl methionine domain containing 2	3.73786e-06	5.65705
GO:0002376	immune system process	IFIH1	interferon induced with helicase C domain 1	3.73786e-06	5.65705
GO:0002376	immune system process	TRIM25	tripartite motif containing 25	3.73786e-06	5.65705
GO:0002376	immune system process	LOC416147	E3 ubiquitin/ISG15 ligase TRIM25-like	3.73786e-06	5.65705
GO:0002227	innate immune response in mucosa	HIST1H2B7L4	histone cluster 1,H2B-VII-like 4 (similar to human histone cluster 1, class H2B, member N)	3.79525e-06	34.628
GO:0002227	innate immune response in mucosa	HIST1H2B5	histone cluster 1, H2B-V (similar to human histone cluster 1, class H2B)	3.79525e-06	34.628
GO:0002227	innate immune response in mucosa	HIST1H2B7	histone cluster 1, H2B-VII (similar to human histone cluster 1, class H2B, member N)	3.79525e-06	34.628
GO:0002227	innate immune response in mucosa	HIST1H2BO	histone cluster 1, H2B-VIII	3.79525e-06	34.628
GO:0042742	defense response to bacterium	TLR3	toll-like receptor 3	1.23327e-05	11.5427
GO:0042742	defense response to bacterium	HIST1H2B7L4	histone cluster 1,H2B-VII-like 4 (similar to human histone cluster 1, class H2B, member N)	1.23327e-05	11.5427
GO:0042742	defense response to bacterium	HIST1H2B5	histone cluster 1, H2B-V (similar to human histone cluster 1, class H2B)	1.23327e-05	11.5427
GO:0042742	defense response to bacterium	HIST1H2B7	histone cluster 1, H2B-VII (similar to human histone cluster 1, class H2B, member N)	1.23327e-05	11.5427
GO:0042742	defense response to bacterium	IRF8	interferon regulatory factor 8	1.23327e-05	11.5427
GO:0042742	defense response to bacterium	HIST1H2BO	histone cluster 1, H2B-VIII	1.23327e-05	11.5427
GO:0045071	negative regulation of viral genome replication	ZC3HAV1	zinc finger CCCH-type, antiviral 1	2.82106e-05	21.8703
GO:0045071	negative regulation of viral genome replication	EIF2AK2	eukaryotic translation initiation factor 2-alpha kinase 2	2.82106e-05	21.8703
GO:0045071	negative regulation of viral genome replication	OASL	2'-5'-oligoadenylate synthetase-like	2.82106e-05	21.8703
GO:0045071	negative regulation of viral genome replication	RSAD2	radical S-adenosyl methionine domain containing 2	2.82106e-05	21.8703
GO:0019731	antibacterial humoral response	HIST1H2B7L4	histone cluster 1,H2B-VII-like 4 (similar to human histone cluster 1, class H2B, member N)	4.29182e-05	19.7874
GO:0019731	antibacterial humoral response	HIST1H2B5	histone cluster 1, H2B-V (similar to human histone cluster 1, class H2B)	4.29182e-05	19.7874
GO:0019731	antibacterial humoral response	HIST1H2B7	histone cluster 1, H2B-VII (similar to human histone cluster 1, class H2B, member N)	4.29182e-05	19.7874
GO:0019731	antibacterial humoral response	HIST1H2BO	histone cluster 1, H2B-VIII	4.29182e-05	19.7874
GO:0006334	nucleosome assembly	LOC769809	histone H3.2-like	4.68567e-05	9.16623
GO:0006334	nucleosome assembly	HIST1H2B7L4	histone cluster 1,H2B-VII-like 4 (similar to human histone cluster 1, class H2B, member N)	4.68567e-05	9.16623
GO:0006334	nucleosome assembly	HIST1H2B5	histone cluster 1, H2B-V (similar to human histone cluster 1, class H2B)	4.68567e-05	9.16623
GO:0006334	nucleosome assembly	HIST1H2B7	histone cluster 1, H2B-VII (similar to human histone cluster 1, class H2B, member N)	4.68567e-05	9.16623
GO:0006334	nucleosome assembly	H2AFX	H2A histone family, member X	4.68567e-05	9.16623
GO:0006334	nucleosome assembly	HIST1H2BO	histone cluster 1, H2B-VIII	4.68567e-05	9.16623
GO:0045087	innate immune response	IRF7	interferon regulatory factor 7	5.16955e-05	3.10101
GO:0045087	innate immune response	IFIT5	interferon-induced protein with tetratricopeptide repeats 5	5.16955e-05	3.10101
GO:0045087	innate immune response	EIF2AK2	eukaryotic translation initiation factor 2-alpha kinase 2	5.16955e-05	3.10101
GO:0045087	innate immune response	TLR3	toll-like receptor 3	5.16955e-05	3.10101
GO:0045087	innate immune response	POLR2H	polymerase (RNA) II (DNA directed) polypeptide H	5.16955e-05	3.10101
GO:0045087	innate immune response	DDX60	DEAD (Asp-Glu-Ala-Asp) box polypeptide 60	5.16955e-05	3.10101
GO:0045087	innate immune response	PSMB5	proteasome (prosome, macropain) subunit, beta type, 5	5.16955e-05	3.10101
GO:0045087	innate immune response	OASL	2'-5'-oligoadenylate synthetase-like	5.16955e-05	3.10101
GO:0045087	innate immune response	IRF1	interferon regulatory factor 1	5.16955e-05	3.10101
GO:0045087	innate immune response	MOV10	Mov10, Moloney leukemia virus 10, homolog (mouse)	5.16955e-05	3.10101
GO:0045087	innate immune response	RSAD2	radical S-adenosyl methionine domain containing 2	5.16955e-05	3.10101
GO:0045087	innate immune response	IFIH1	interferon induced with helicase C domain 1	5.16955e-05	3.10101
GO:0045087	innate immune response	RASA4	RAS p21 protein activator 4	5.16955e-05	3.10101
GO:0045087	innate immune response	TRIM25	tripartite motif containing 25	5.16955e-05	3.10101
GO:0045087	innate immune response	EGF	epidermal growth factor	5.16955e-05	3.10101
GO:0045087	innate immune response	LOC416147	E3 ubiquitin/ISG15 ligase TRIM25-like	5.16955e-05	3.10101
GO:0032727	positive regulation of interferon-alpha production	IRF7	interferon regulatory factor 7	6.99305e-05	34.628
GO:0032727	positive regulation of interferon-alpha production	ZC3HAV1	zinc finger CCCH-type, antiviral 1	6.99305e-05	34.628
GO:0032727	positive regulation of interferon-alpha production	IFIH1	interferon induced with helicase C domain 1	6.99305e-05	34.628
GO:0039530	MDA-5 signaling pathway	IRF7	interferon regulatory factor 7	9.18429e-05	103.884
GO:0039530	MDA-5 signaling pathway	IFIH1	interferon induced with helicase C domain 1	9.18429e-05	103.884
GO:0051260	protein homooligomerization	LOC772158	heat shock protein 30C-like	0.00313414	4.18325
GO:0051260	protein homooligomerization	LOC417192	torsin family 1, member B-like	0.00313414	4.18325
GO:0051260	protein homooligomerization	SCUBE3	signal peptide, CUB domain, EGF-like 3	0.00313414	4.18325
GO:0051260	protein homooligomerization	KCTD1	potassium channel tetramerization domain containing 1	0.00313414	4.18325
GO:0051260	protein homooligomerization	KCNG2	potassium voltage-gated channel, subfamily G, member 2	0.00313414	4.18325
GO:0051260	protein homooligomerization	CDH1	cadherin 1, type 1, E-cadherin (epithelial)	0.00313414	4.18325
GO:2000008	regulation of protein localization to cell surface	LOC417192	torsin family 1, member B-like	9.92003e-05	31.1652
GO:2000008	regulation of protein localization to cell surface	CDH1	cadherin 1, type 1, E-cadherin (epithelial)	9.92003e-05	31.1652
GO:0001945	lymph vessel development	FOXC2	forkhead box C2 (MFH-1, mesenchyme forkhead 1)	0.00668406	15.9821
GO:0001945	lymph vessel development	SOX18	SRY (sex determining region Y)-box 18	0.00668406	15.9821
GO:0006936	muscle contraction	LOC772158	heat shock protein 30C-like	0.039255	3.99554
GO:0006936	muscle contraction	MYL1	myosin, light chain 1, alkali; skeletal, fast	0.039255	3.99554
GO:0006936	muscle contraction	MYH1F	myosin, heavy chain 1F, skeletal muscle (similar to human myosin, heavy chain 1, skeletal muscle, adult)	0.039255	3.99554
GO:0045840	positive regulation of mitosis	SH2B2	SH2B adaptor protein 2	0.00151669	12.9855
GO:0045840	positive regulation of mitosis	IGF1	insulin-like growth factor 1 (somatomedin C)	0.00151669	12.9855
GO:0045840	positive regulation of mitosis	EGF	epidermal growth factor	0.00151669	12.9855
GO:0055094	response to lipoprotein particle	HMGCS1	3-hydroxy-3-methylglutaryl-CoA synthase 1 (soluble)	0.00962613	103.884
GO:0046022	positive regulation of transcription from RNA polymerase II promoter during mitosis	TCF7L1	transcription factor 7-like 1 (T-cell specific, HMG-box)	0.00962613	103.884
GO:0022405	hair cycle process	SOX18	SRY (sex determining region Y)-box 18	0.00962613	103.884
GO:0045893	positive regulation of transcription, DNA-templated	IRF7	interferon regulatory factor 7	0.0208471	2.09867
GO:0045893	positive regulation of transcription, DNA-templated	FOXC2	forkhead box C2 (MFH-1, mesenchyme forkhead 1)	0.0208471	2.09867
GO:0045893	positive regulation of transcription, DNA-templated	STAT1	signal transducer and activator of transcription 1, 91kDa	0.0208471	2.09867
GO:0045893	positive regulation of transcription, DNA-templated	IRF1	interferon regulatory factor 1	0.0208471	2.09867
GO:0045893	positive regulation of transcription, DNA-templated	IRF8	interferon regulatory factor 8	0.0208471	2.09867
GO:0045893	positive regulation of transcription, DNA-templated	LOC100859599	rho-related GTP-binding protein RhoG-like	0.0208471	2.09867
GO:0045893	positive regulation of transcription, DNA-templated	SOX18	SRY (sex determining region Y)-box 18	0.0208471	2.09867
GO:0045893	positive regulation of transcription, DNA-templated	CDH1	cadherin 1, type 1, E-cadherin (epithelial)	0.0208471	2.09867
GO:0045893	positive regulation of transcription, DNA-templated	IGF1	insulin-like growth factor 1 (somatomedin C)	0.0208471	2.09867
GO:0045893	positive regulation of transcription, DNA-templated	EGF	epidermal growth factor	0.0208471	2.09867
GO:0022405	hair cycle process	SOX18	SRY (sex determining region Y)-box 18	0.00962613	103.884
GO:0070869	heterochromatin assembly involved in chromatin silencing	LOC101747779	bromodomain adjacent to zinc finger domain protein 2A-like	0.00962613	103.884
GO:0035470	positive regulation of vascular wound healing	FOXC2	forkhead box C2 (MFH-1, mesenchyme forkhead 1)	0.00962613	103.884
GO:0046690	response to tellurium ion	HMGCS1	3-hydroxy-3-methylglutaryl-CoA synthase 1 (soluble)	0.00962613	103.884
GO:0034240	negative regulation of macrophage fusion	STAT1	signal transducer and activator of transcription 1, 91kDa	0.00962613	103.884

## Sheet: GO-MF
GOID	GOTerm	QueryID	Description	P-Value	Enrichment
GO:0008009	chemokine activity	IL8L1	interleukin 8-like 1	1.56784e-06	24.0331
GO:0008009	chemokine activity	CCL4	chemokine (C-C motif) ligand 4	1.56784e-06	24.0331
GO:0008009	chemokine activity	CCL19	chemokine (C-C motif) ligand 19	1.56784e-06	24.0331
GO:0008009	chemokine activity	IL8L2	interleukin 8-like 2	1.56784e-06	24.0331
GO:0008009	chemokine activity	CCLI10	chemokine	1.56784e-06	24.0331
GO:0003725	double-stranded RNA binding	EIF2AK2	eukaryotic translation initiation factor 2-alpha kinase 2	7.78822e-05	11.2155
GO:0003725	double-stranded RNA binding	TLR3	toll-like receptor 3	7.78822e-05	11.2155
GO:0003725	double-stranded RNA binding	DDX60	DEAD (Asp-Glu-Ala-Asp) box polypeptide 60	7.78822e-05	11.2155
GO:0003725	double-stranded RNA binding	OASL	2'-5'-oligoadenylate synthetase-like	7.78822e-05	11.2155
GO:0003725	double-stranded RNA binding	IFIH1	interferon induced with helicase C domain 1	7.78822e-05	11.2155
GO:0000975	regulatory region DNA binding	IRF7	interferon regulatory factor 7	0.000195253	25.2348
GO:0000975	regulatory region DNA binding	IRF1	interferon regulatory factor 1	0.000195253	25.2348
GO:0000975	regulatory region DNA binding	IRF8	interferon regulatory factor 8	0.000195253	25.2348
GO:0005153	interleukin-8 receptor binding	IL8L1	interleukin 8-like 1	0.000576265	50.4696
GO:0005153	interleukin-8 receptor binding	IL8L2	interleukin 8-like 2	0.000576265	50.4696
GO:0003727	single-stranded RNA binding	IFIT5	interferon-induced protein with tetratricopeptide repeats 5	0.00127153	13.7644
GO:0003727	single-stranded RNA binding	DDX60	DEAD (Asp-Glu-Ala-Asp) box polypeptide 60	0.00127153	13.7644
GO:0003727	single-stranded RNA binding	IFIH1	interferon induced with helicase C domain 1	0.00127153	13.7644
GO:0048020	CCR chemokine receptor binding	CCL19	chemokine (C-C motif) ligand 19	0.00142206	33.6464
GO:0048020	CCR chemokine receptor binding	CCLI10	chemokine	0.00142206	33.6464
GO:0045236	CXCR chemokine receptor binding	IL8L1	interleukin 8-like 1	0.00142206	33.6464
GO:0045236	CXCR chemokine receptor binding	IL8L2	interleukin 8-like 2	0.00142206	33.6464
GO:0003950	NAD+ ADP-ribosyltransferase activity	ZC3HAV1	zinc finger CCCH-type, antiviral 1	0.00145176	13.166
GO:0003950	NAD+ ADP-ribosyltransferase activity	PARP14	poly (ADP-ribose) polymerase family, member 14	0.00145176	13.166
GO:0003950	NAD+ ADP-ribosyltransferase activity	PARP12	poly (ADP-ribose) polymerase family, member 12	0.00145176	13.166
GO:0001055	RNA polymerase II activity	POLR2H	polymerase (RNA) II (DNA directed) polypeptide H	0.001978	28.8398
GO:0001055	RNA polymerase II activity	RASA4	RAS p21 protein activator 4	0.001978	28.8398
GO:0030414	peptidase inhibitor activity	WFIKKN1	WAP, follistatin/kazal, immunoglobulin, kunitz and netrin domain containing 1	0.00481769	5.85154
GO:0030414	peptidase inhibitor activity	LOC101749502	ovoinhibitor-like	0.00481769	5.85154
GO:0030414	peptidase inhibitor activity	LOC101749628	serine protease inhibitor Kazal-type 6-like	0.00481769	5.85154
GO:0030414	peptidase inhibitor activity	PTTG1	pituitary tumor-transforming 1	0.00481769	5.85154
GO:0005125	cytokine activity	IL8L1	interleukin 8-like 1	0.00675499	4.2058
GO:0005125	cytokine activity	CCL4	chemokine (C-C motif) ligand 4	0.00675499	4.2058
GO:0005125	cytokine activity	CCL19	chemokine (C-C motif) ligand 19	0.00675499	4.2058
GO:0005125	cytokine activity	IL8L2	interleukin 8-like 2	0.00675499	4.2058
GO:0005125	cytokine activity	CCLI10	chemokine	0.00675499	4.2058
GO:0016892	endoribonuclease activity, producing 3'-phosphomonoesters	HRSP12	heat-responsive protein 12	0.00990696	100.939
GO:0001730	2'-5'-oligoadenylate synthetase activity	OASL	2'-5'-oligoadenylate synthetase-like	0.00990696	100.939
GO:0031735	CCR10 chemokine receptor binding	CCL19	chemokine (C-C motif) ligand 19	0.00990696	100.939
GO:0004910	interleukin-1, Type II, blocking receptor activity	IL1R2	interleukin 1 receptor, type II	0.00990696	100.939
GO:0004386	helicase activity	DDX60	DEAD (Asp-Glu-Ala-Asp) box polypeptide 60	0.0203317	3.8453
GO:0004386	helicase activity	HELZ2	helicase with zinc finger 2, transcriptional coactivator	0.0203317	3.8453
GO:0004386	helicase activity	MOV10	Mov10, Moloney leukemia virus 10, homolog (mouse)	0.0203317	3.8453
GO:0004386	helicase activity	IFIH1	interferon induced with helicase C domain 1	0.0203317	3.8453
GO:0005159	insulin-like growth factor receptor binding	SOCS1	suppressor of cytokine signaling 1	0.0106637	12.6174
GO:0005159	insulin-like growth factor receptor binding	IGF1	insulin-like growth factor 1 (somatomedin C)	0.0106637	12.6174
GO:0031732	CCR7 chemokine receptor binding	CCL19	chemokine (C-C motif) ligand 19	0.00990696	100.939
GO:0043177	organic acid binding	HMGCS1	3-hydroxy-3-methylglutaryl-CoA synthase 1 (soluble)	0.00990696	100.939
GO:0008307	structural constituent of muscle	MYBPH	myosin binding protein H	0.031102	7.20994
GO:0008307	structural constituent of muscle	MYL1	myosin, light chain 1, alkali; skeletal, fast	0.031102	7.20994
GO:0004421	hydroxymethylglutaryl-CoA synthase activity	HMGCS1	3-hydroxy-3-methylglutaryl-CoA synthase 1 (soluble)	0.0197166	50.4696
GO:0005249	voltage-gated potassium channel activity	KCNK5	potassium channel, subfamily K, member 5	0.0154935	5.71354
GO:0005249	voltage-gated potassium channel activity	LOC100858624	potassium voltage-gated channel subfamily E member 1-like protein-like	0.0154935	5.71354
GO:0005249	voltage-gated potassium channel activity	KCNG2	potassium voltage-gated channel, subfamily G, member 2	0.0154935	5.71354
GO:0051381	histamine binding	HRH3	histamine receptor H3	0.0485712	20.1878
GO:0046914	transition metal ion binding	HRSP12	heat-responsive protein 12	0.0390478	25.2348
GO:0005509	calcium ion binding	SYT13	synaptotagmin XIII	0.0865271	1.68544
GO:0005509	calcium ion binding	STAT1	signal transducer and activator of transcription 1, 91kDa	0.0865271	1.68544
GO:0005509	calcium ion binding	CALML3	calmodulin-like 3	0.0865271	1.68544
GO:0005509	calcium ion binding	SCUBE3	signal peptide, CUB domain, EGF-like 3	0.0865271	1.68544
GO:0005509	calcium ion binding	MYL1	myosin, light chain 1, alkali; skeletal, fast	0.0865271	1.68544
GO:0005509	calcium ion binding	LOC414835	cHz-cadherin	0.0865271	1.68544
GO:0005509	calcium ion binding	NECAB2	N-terminal EF-hand calcium binding protein 2	0.0865271	1.68544
GO:0005509	calcium ion binding	CDH1	cadherin 1, type 1, E-cadherin (epithelial)	0.0865271	1.68544
GO:0005509	calcium ion binding	EGF	epidermal growth factor	0.0865271	1.68544
GO:0030297	transmembrane receptor protein tyrosine kinase activator activity	EGF	epidermal growth factor	0.058001	16.8232
GO:0008092	cytoskeletal protein binding	LOC772158	heat shock protein 30C-like	0.0224901	4.96422
GO:0008092	cytoskeletal protein binding	LOC417192	torsin family 1, member B-like	0.0224901	4.96422
GO:0008092	cytoskeletal protein binding	LDB3	LIM domain binding 3	0.0224901	4.96422
GO:0051371	muscle alpha-actinin binding	LDB3	LIM domain binding 3	0.0673382	14.4199
GO:0008013	beta-catenin binding	TCF7L1	transcription factor 7-like 1 (T-cell specific, HMG-box)	0.132264	3.15435
GO:0008013	beta-catenin binding	CDH1	cadherin 1, type 1, E-cadherin (epithelial)	0.132264	3.15435
GO:0044212	transcription regulatory region DNA binding	FOXC2	forkhead box C2 (MFH-1, mesenchyme forkhead 1)	0.221843	1.84645
GO:0044212	transcription regulatory region DNA binding	SOX18	SRY (sex determining region Y)-box 18	0.221843	1.84645
GO:0044212	transcription regulatory region DNA binding	BCOR	BCL6 corepressor	0.221843	1.84645
GO:0008144	drug binding	HRH3	histamine receptor H3	0.149231	2.92577
GO:0008144	drug binding	HMGCS1	3-hydroxy-3-methylglutaryl-CoA synthase 1 (soluble)	0.149231	2.92577

## Sheet: GO-CC
GOID	GOTerm	QueryID	Description	P-Value	Enrichment
GO:0000786	nucleosome	LOC769809	histone H3.2-like	4.33912e-06	13.778
GO:0000786	nucleosome	HIST1H2B7L4	histone cluster 1,H2B-VII-like 4 (similar to human histone cluster 1, class H2B, member N)	4.33912e-06	13.778
GO:0000786	nucleosome	HIST1H2B5	histone cluster 1, H2B-V (similar to human histone cluster 1, class H2B)	4.33912e-06	13.778
GO:0000786	nucleosome	HIST1H2B7	histone cluster 1, H2B-VII (similar to human histone cluster 1, class H2B, member N)	4.33912e-06	13.778
GO:0000786	nucleosome	H2AFX	H2A histone family, member X	4.33912e-06	13.778
GO:0000786	nucleosome	HIST1H2BO	histone cluster 1, H2B-VIII	4.33912e-06	13.778
GO:0000788	nuclear nucleosome	HIST1H2B7L4	histone cluster 1,H2B-VII-like 4 (similar to human histone cluster 1, class H2B, member N)	5.10037e-06	32.502
GO:0000788	nuclear nucleosome	HIST1H2B5	histone cluster 1, H2B-V (similar to human histone cluster 1, class H2B)	5.10037e-06	32.502
GO:0000788	nuclear nucleosome	HIST1H2B7	histone cluster 1, H2B-VII (similar to human histone cluster 1, class H2B, member N)	5.10037e-06	32.502
GO:0000788	nuclear nucleosome	HIST1H2BO	histone cluster 1, H2B-VIII	5.10037e-06	32.502
GO:0005615	extracellular space	IL8L1	interleukin 8-like 1	0.0017576	2.12919
GO:0005615	extracellular space	CCL4	chemokine (C-C motif) ligand 4	0.0017576	2.12919
GO:0005615	extracellular space	LOC101750594	beta-microseminoprotein A1-like	0.0017576	2.12919
GO:0005615	extracellular space	CCL19	chemokine (C-C motif) ligand 19	0.0017576	2.12919
GO:0005615	extracellular space	HIST1H2B7L4	histone cluster 1,H2B-VII-like 4 (similar to human histone cluster 1, class H2B, member N)	0.0017576	2.12919
GO:0005615	extracellular space	MDGA1	MAM domain containing glycosylphosphatidylinositol anchor 1	0.0017576	2.12919
GO:0005615	extracellular space	OASL	2'-5'-oligoadenylate synthetase-like	0.0017576	2.12919
GO:0005615	extracellular space	HIST1H2B5	histone cluster 1, H2B-V (similar to human histone cluster 1, class H2B)	0.0017576	2.12919
GO:0005615	extracellular space	IL8L2	interleukin 8-like 2	0.0017576	2.12919
GO:0005615	extracellular space	HIST1H2B7	histone cluster 1, H2B-VII (similar to human histone cluster 1, class H2B, member N)	0.0017576	2.12919
GO:0005615	extracellular space	MOV10	Mov10, Moloney leukemia virus 10, homolog (mouse)	0.0017576	2.12919
GO:0005615	extracellular space	LOC100858647	beta-microseminoprotein-like	0.0017576	2.12919
GO:0005615	extracellular space	CCLI10	chemokine	0.0017576	2.12919
GO:0005615	extracellular space	HIST1H2BO	histone cluster 1, H2B-VIII	0.0017576	2.12919
GO:0005615	extracellular space	IGF1	insulin-like growth factor 1 (somatomedin C)	0.0017576	2.12919
GO:0005615	extracellular space	EGF	epidermal growth factor	0.0017576	2.12919
GO:0005615	extracellular space	FN1	fibronectin 1	0.0017576	2.12919
GO:0005615	extracellular space	IL34	interleukin 34	0.0017576	2.12919
GO:0005859	muscle myosin complex	MYL1	myosin, light chain 1, alkali; skeletal, fast	0.00551109	17.6053
GO:0005859	muscle myosin complex	MYH1F	myosin, heavy chain 1F, skeletal muscle (similar to human myosin, heavy chain 1, skeletal muscle, adult)	0.00551109	17.6053
GO:0005665	DNA-directed RNA polymerase II, core complex	POLR2H	polymerase (RNA) II (DNA directed) polypeptide H	0.00551109	17.6053
GO:0005665	DNA-directed RNA polymerase II, core complex	RASA4	RAS p21 protein activator 4	0.00551109	17.6053
GO:0043292	contractile fiber	LOC772158	heat shock protein 30C-like	0.006473	16.251
GO:0043292	contractile fiber	MYL1	myosin, light chain 1, alkali; skeletal, fast	0.006473	16.251
GO:0032982	myosin filament	MYBPH	myosin binding protein H	0.00860681	14.0842
GO:0032982	myosin filament	MYH1F	myosin, heavy chain 1F, skeletal muscle (similar to human myosin, heavy chain 1, skeletal muscle, adult)	0.00860681	14.0842
GO:0031093	platelet alpha granule lumen	IGF1	insulin-like growth factor 1 (somatomedin C)	0.00933297	6.88902
GO:0031093	platelet alpha granule lumen	EGF	epidermal growth factor	0.00933297	6.88902
GO:0031093	platelet alpha granule lumen	FN1	fibronectin 1	0.00933297	6.88902
GO:0000790	nuclear chromatin	DPF2	D4, zinc and double PHD fingers family 2	0.0102593	3.7997
GO:0000790	nuclear chromatin	STAT1	signal transducer and activator of transcription 1, 91kDa	0.0102593	3.7997
GO:0000790	nuclear chromatin	IRF1	interferon regulatory factor 1	0.0102593	3.7997
GO:0000790	nuclear chromatin	H2AFX	H2A histone family, member X	0.0102593	3.7997
GO:0000790	nuclear chromatin	SOX18	SRY (sex determining region Y)-box 18	0.0102593	3.7997
GO:0005829	cytosol	IRF7	interferon regulatory factor 7	0.018153	1.44255
GO:0005829	cytosol	IFIT5	interferon-induced protein with tetratricopeptide repeats 5	0.018153	1.44255
GO:0005829	cytosol	LOC772158	heat shock protein 30C-like	0.018153	1.44255
GO:0005829	cytosol	EIF2AK2	eukaryotic translation initiation factor 2-alpha kinase 2	0.018153	1.44255
GO:0005829	cytosol	LOC428870	cytosolic phospholipase A2 epsilon-like	0.018153	1.44255
GO:0005829	cytosol	POLR2H	polymerase (RNA) II (DNA directed) polypeptide H	0.018153	1.44255
GO:0005829	cytosol	STAT1	signal transducer and activator of transcription 1, 91kDa	0.018153	1.44255
GO:0005829	cytosol	SH2B2	SH2B adaptor protein 2	0.018153	1.44255
GO:0005829	cytosol	PSMB5	proteasome (prosome, macropain) subunit, beta type, 5	0.018153	1.44255
GO:0005829	cytosol	USP18	ubiquitin specific peptidase 18	0.018153	1.44255
GO:0005829	cytosol	SOCS1	suppressor of cytokine signaling 1	0.018153	1.44255
GO:0005829	cytosol	OASL	2'-5'-oligoadenylate synthetase-like	0.018153	1.44255
GO:0005829	cytosol	LOC101749502	ovoinhibitor-like	0.018153	1.44255
GO:0005829	cytosol	ALDH3B1	aldehyde dehydrogenase 3 family, member B1	0.018153	1.44255
GO:0005829	cytosol	IRF1	interferon regulatory factor 1	0.018153	1.44255
GO:0005829	cytosol	MYL1	myosin, light chain 1, alkali; skeletal, fast	0.018153	1.44255
GO:0005829	cytosol	TNIP2	TNFAIP3 interacting protein 2	0.018153	1.44255
GO:0005829	cytosol	TMEM140	transmembrane protein 140	0.018153	1.44255
GO:0005829	cytosol	IRF8	interferon regulatory factor 8	0.018153	1.44255
GO:0005829	cytosol	MOV10	Mov10, Moloney leukemia virus 10, homolog (mouse)	0.018153	1.44255
GO:0005829	cytosol	LOC100859599	rho-related GTP-binding protein RhoG-like	0.018153	1.44255
GO:0005829	cytosol	CDA	cytidine deaminase	0.018153	1.44255
GO:0005829	cytosol	SYDE1	synapse defective 1, Rho GTPase, homolog 1 (C. elegans)	0.018153	1.44255
GO:0005829	cytosol	PTTG1	pituitary tumor-transforming 1	0.018153	1.44255
GO:0005829	cytosol	IFIH1	interferon induced with helicase C domain 1	0.018153	1.44255
GO:0005829	cytosol	SYNC	syncoilin, intermediate filament protein	0.018153	1.44255
GO:0005829	cytosol	RASA4	RAS p21 protein activator 4	0.018153	1.44255
GO:0005829	cytosol	TRIM25	tripartite motif containing 25	0.018153	1.44255
GO:0005829	cytosol	LOC416147	E3 ubiquitin/ISG15 ligase TRIM25-like	0.018153	1.44255
GO:0005829	cytosol	HRSP12	heat-responsive protein 12	0.018153	1.44255
GO:0005829	cytosol	HMGCS1	3-hydroxy-3-methylglutaryl-CoA synthase 1 (soluble)	0.018153	1.44255
GO:0072559	NLRP3 inflammasome complex	CARD8	caspase recruitment domain family, member 8	0.0188449	52.8158
GO:0005576	extracellular region	WFIKKN1	WAP, follistatin/kazal, immunoglobulin, kunitz and netrin domain containing 1	0.0195164	1.65049
GO:0005576	extracellular region	LOC769809	histone H3.2-like	0.0195164	1.65049
GO:0005576	extracellular region	IL8L1	interleukin 8-like 1	0.0195164	1.65049
GO:0005576	extracellular region	CCL4	chemokine (C-C motif) ligand 4	0.0195164	1.65049
GO:0005576	extracellular region	LOC101750594	beta-microseminoprotein A1-like	0.0195164	1.65049
GO:0005576	extracellular region	CCL19	chemokine (C-C motif) ligand 19	0.0195164	1.65049
GO:0005576	extracellular region	SCUBE3	signal peptide, CUB domain, EGF-like 3	0.0195164	1.65049
GO:0005576	extracellular region	LOC101749502	ovoinhibitor-like	0.0195164	1.65049
GO:0005576	extracellular region	IL8L2	interleukin 8-like 2	0.0195164	1.65049
GO:0005576	extracellular region	IL1R2	interleukin 1 receptor, type II	0.0195164	1.65049
GO:0005576	extracellular region	LOC101749628	serine protease inhibitor Kazal-type 6-like	0.0195164	1.65049
GO:0005576	extracellular region	CDA	cytidine deaminase	0.0195164	1.65049
GO:0005576	extracellular region	LOC100858647	beta-microseminoprotein-like	0.0195164	1.65049
GO:0005576	extracellular region	LOC418700	lysozyme g-like	0.0195164	1.65049
GO:0005576	extracellular region	CCLI10	chemokine	0.0195164	1.65049
GO:0005576	extracellular region	CDH1	cadherin 1, type 1, E-cadherin (epithelial)	0.0195164	1.65049
GO:0005576	extracellular region	IGF1	insulin-like growth factor 1 (somatomedin C)	0.0195164	1.65049
GO:0005576	extracellular region	EGF	epidermal growth factor	0.0195164	1.65049
GO:0005576	extracellular region	FN1	fibronectin 1	0.0195164	1.65049
GO:0005634	nucleus	SF3B4	splicing factor 3b, subunit 4, 49kDa	0.0280221	1.25401
GO:0005634	nucleus	IRF7	interferon regulatory factor 7	0.0280221	1.25401
GO:0005634	nucleus	ZC3HAV1	zinc finger CCCH-type, antiviral 1	0.0280221	1.25401
GO:0005634	nucleus	DPF2	D4, zinc and double PHD fingers family 2	0.0280221	1.25401
GO:0005634	nucleus	LOC769809	histone H3.2-like	0.0280221	1.25401
GO:0005634	nucleus	LOC772158	heat shock protein 30C-like	0.0280221	1.25401
GO:0005634	nucleus	EIF2AK2	eukaryotic translation initiation factor 2-alpha kinase 2	0.0280221	1.25401
GO:0005634	nucleus	LOC101750594	beta-microseminoprotein A1-like	0.0280221	1.25401
GO:0005634	nucleus	FOXC2	forkhead box C2 (MFH-1, mesenchyme forkhead 1)	0.0280221	1.25401
GO:0005634	nucleus	LOC422513	hect domain and RLD 4-like	0.0280221	1.25401
GO:0005634	nucleus	ALKBH4	alkB, alkylation repair homolog 4 (E. coli)	0.0280221	1.25401
GO:0005634	nucleus	LOC426355	t-SNARE domain-containing protein 1-like	0.0280221	1.25401
GO:0005634	nucleus	HIST1H2B7L4	histone cluster 1,H2B-VII-like 4 (similar to human histone cluster 1, class H2B, member N)	0.0280221	1.25401
GO:0005634	nucleus	LOC417192	torsin family 1, member B-like	0.0280221	1.25401
GO:0005634	nucleus	DUSP18	dual specificity phosphatase 18	0.0280221	1.25401
GO:0005634	nucleus	CARD8	caspase recruitment domain family, member 8	0.0280221	1.25401
GO:0005634	nucleus	POLR2H	polymerase (RNA) II (DNA directed) polypeptide H	0.0280221	1.25401
GO:0005634	nucleus	STAT1	signal transducer and activator of transcription 1, 91kDa	0.0280221	1.25401
GO:0005634	nucleus	SH2B2	SH2B adaptor protein 2	0.0280221	1.25401
GO:0005634	nucleus	PSMB5	proteasome (prosome, macropain) subunit, beta type, 5	0.0280221	1.25401
GO:0005634	nucleus	USP18	ubiquitin specific peptidase 18	0.0280221	1.25401
GO:0005634	nucleus	SOCS1	suppressor of cytokine signaling 1	0.0280221	1.25401
GO:0005634	nucleus	OASL	2'-5'-oligoadenylate synthetase-like	0.0280221	1.25401
GO:0005634	nucleus	HIST1H2B5	histone cluster 1, H2B-V (similar to human histone cluster 1, class H2B)	0.0280221	1.25401
GO:0005634	nucleus	TOX	thymocyte selection-associated high mobility group box	0.0280221	1.25401
GO:0005634	nucleus	IRF1	interferon regulatory factor 1	0.0280221	1.25401
GO:0005634	nucleus	PHF11	PHD finger protein 11	0.0280221	1.25401
GO:0005634	nucleus	HELZ2	helicase with zinc finger 2, transcriptional coactivator	0.0280221	1.25401
GO:0005634	nucleus	KCTD1	potassium channel tetramerization domain containing 1	0.0280221	1.25401
GO:0005634	nucleus	TNIP2	TNFAIP3 interacting protein 2	0.0280221	1.25401
GO:0005634	nucleus	ZNF414	zinc finger protein 414	0.0280221	1.25401
GO:0005634	nucleus	PARP12	poly (ADP-ribose) polymerase family, member 12	0.0280221	1.25401
GO:0005634	nucleus	HIST1H2B7	histone cluster 1, H2B-VII (similar to human histone cluster 1, class H2B, member N)	0.0280221	1.25401
GO:0005634	nucleus	IRF8	interferon regulatory factor 8	0.0280221	1.25401
GO:0005634	nucleus	H2AFX	H2A histone family, member X	0.0280221	1.25401
GO:0005634	nucleus	C8ORF4	chromosome 22 open reading frame, human C8orf4	0.0280221	1.25401
GO:0005634	nucleus	LOC414835	cHz-cadherin	0.0280221	1.25401
GO:0005634	nucleus	SOX18	SRY (sex determining region Y)-box 18	0.0280221	1.25401
GO:0005634	nucleus	TCF7L1	transcription factor 7-like 1 (T-cell specific, HMG-box)	0.0280221	1.25401
GO:0005634	nucleus	PTTG1	pituitary tumor-transforming 1	0.0280221	1.25401
GO:0005634	nucleus	LOC100858647	beta-microseminoprotein-like	0.0280221	1.25401
GO:0005634	nucleus	IFIH1	interferon induced with helicase C domain 1	0.0280221	1.25401
GO:0005634	nucleus	RASA4	RAS p21 protein activator 4	0.0280221	1.25401
GO:0005634	nucleus	CBFA2T3	core-binding factor, runt domain, alpha subunit 2; translocated to, 3	0.0280221	1.25401
GO:0005634	nucleus	TRIM25	tripartite motif containing 25	0.0280221	1.25401
GO:0005634	nucleus	BCOR	BCL6 corepressor	0.0280221	1.25401
GO:0005634	nucleus	HIST1H2BO	histone cluster 1, H2B-VIII	0.0280221	1.25401
GO:0005634	nucleus	LOC416147	E3 ubiquitin/ISG15 ligase TRIM25-like	0.0280221	1.25401
GO:0005634	nucleus	CMPK2	cytidine monophosphate (UMP-CMP) kinase 2, mitochondrial	0.0280221	1.25401
GO:0005634	nucleus	HRSP12	heat-responsive protein 12	0.0280221	1.25401
GO:0005634	nucleus	HMGCS1	3-hydroxy-3-methylglutaryl-CoA synthase 1 (soluble)	0.0280221	1.25401
GO:0097209	epidermal lamellar body	LOC101749502	ovoinhibitor-like	0.0281349	35.2105
GO:0031314	extrinsic component of mitochondrial inner membrane	DUSP18	dual specificity phosphatase 18	0.0281349	35.2105
GO:0030018	Z disc	LOC772158	heat shock protein 30C-like	0.0674922	3.20096
GO:0030018	Z disc	SYNC	syncoilin, intermediate filament protein	0.0674922	3.20096
GO:0030018	Z disc	LDB3	LIM domain binding 3	0.0674922	3.20096
GO:0015630	microtubule cytoskeleton	LOC772158	heat shock protein 30C-like	0.125483	2.43765
GO:0015630	microtubule cytoskeleton	MAP7D1	MAP7 domain containing 1	0.125483	2.43765
GO:0015630	microtubule cytoskeleton	NAV1	neuron navigator 1	0.125483	2.43765
GO:0044300	cerebellar mossy fiber	SYDE1	synapse defective 1, Rho GTPase, homolog 1 (C. elegans)	0.0373377	26.4079
GO:0030027	lamellipodium	PLEKHG5	pleckstrin homology domain containing, family G (with RhoGef domain) member 5	0.147074	2.26353
GO:0030027	lamellipodium	LOC414835	cHz-cadherin	0.147074	2.26353
GO:0030027	lamellipodium	CDH1	cadherin 1, type 1, E-cadherin (epithelial)	0.147074	2.26353
GO:0005911	cell-cell junction	PLEKHG5	pleckstrin homology domain containing, family G (with RhoGef domain) member 5	0.169778	2.11263
GO:0005911	cell-cell junction	LOC414835	cHz-cadherin	0.169778	2.11263
GO:0005911	cell-cell junction	CDH1	cadherin 1, type 1, E-cadherin (epithelial)	0.169778	2.11263
GO:0043219	lateral loop	CDH1	cadherin 1, type 1, E-cadherin (epithelial)	0.0464541	21.1263
GO:0016459	myosin complex	MYL1	myosin, light chain 1, alkali; skeletal, fast	0.101399	3.70637
GO:0016459	myosin complex	MYH1F	myosin, heavy chain 1F, skeletal muscle (similar to human myosin, heavy chain 1, skeletal muscle, adult)	0.101399	3.70637
GO:0042587	glycogen granule	PPP1R3D	protein phosphatase 1, regulatory subunit 3D	0.055485	17.6053
GO:0008076	voltage-gated potassium channel complex	LOC100858624	potassium voltage-gated channel subfamily E member 1-like protein-like	0.122859	3.30099
GO:0008076	voltage-gated potassium channel complex	KCNG2	potassium voltage-gated channel, subfamily G, member 2	0.122859	3.30099
