# Supplementary material for: Determination of antiviral action of long non-coding RNA loc107051710 during infectious bursal disease virus infection due to enhancement of interferon production
Source: Virulence. 2019 Dec 28;11(1):68–79. doi: 10.1080/21505594.2019.1707957 (PMC6961729; doi:10.1080/21505594.2019.1707957)
Supplement: Supplemental Material [file kvir-11-01-1707957-s001.zip › Supplementary material 4.xlsx]

## Sheet: Pathway
PathwayID	PathwayTerm	QueryID	QueryID	Description	P-Value	Enrichment
PATH:05164	Influenza A	IRF7	IRF7	interferon regulatory factor 7	1.59709e-08	9.20062
PATH:05164	Influenza A	IL8L1	IL8L1	interleukin 8-like 1	1.59709e-08	9.20062
PATH:05164	Influenza A	EIF2AK2	EIF2AK2	eukaryotic translation initiation factor 2-alpha kinase 2	1.59709e-08	9.20062
PATH:05164	Influenza A	TLR3	TLR3	toll-like receptor 3	1.59709e-08	9.20062
PATH:05164	Influenza A	STAT1	STAT1	signal transducer and activator of transcription 1, 91kDa	1.59709e-08	9.20062
PATH:05164	Influenza A	OASL	OASL	2'-5'-oligoadenylate synthetase-like	1.59709e-08	9.20062
PATH:05164	Influenza A	IL8L2	IL8L2	interleukin 8-like 2	1.59709e-08	9.20062
PATH:05164	Influenza A	RSAD2	RSAD2	radical S-adenosyl methionine domain containing 2	1.59709e-08	9.20062
PATH:05164	Influenza A	IFIH1	IFIH1	interferon induced with helicase C domain 1	1.59709e-08	9.20062
PATH:05164	Influenza A	TRIM25	TRIM25	tripartite motif containing 25	1.59709e-08	9.20062
PATH:05164	Influenza A	LOC416147	LOC416147	E3 ubiquitin/ISG15 ligase TRIM25-like	1.59709e-08	9.20062
PATH:05160	Hepatitis C	IRF7	IRF7	interferon regulatory factor 7	5.93721e-07	8.72902
PATH:05160	Hepatitis C	IL8L1	IL8L1	interleukin 8-like 1	5.93721e-07	8.72902
PATH:05160	Hepatitis C	EIF2AK2	EIF2AK2	eukaryotic translation initiation factor 2-alpha kinase 2	5.93721e-07	8.72902
PATH:05160	Hepatitis C	TLR3	TLR3	toll-like receptor 3	5.93721e-07	8.72902
PATH:05160	Hepatitis C	STAT1	STAT1	signal transducer and activator of transcription 1, 91kDa	5.93721e-07	8.72902
PATH:05160	Hepatitis C	OASL	OASL	2'-5'-oligoadenylate synthetase-like	5.93721e-07	8.72902
PATH:05160	Hepatitis C	IRF1	IRF1	interferon regulatory factor 1	5.93721e-07	8.72902
PATH:05160	Hepatitis C	IL8L2	IL8L2	interleukin 8-like 2	5.93721e-07	8.72902
PATH:05160	Hepatitis C	EGF	EGF	epidermal growth factor	5.93721e-07	8.72902
PATH:05322	Systemic lupus erythematosus	LOC769809	LOC769809	histone H3.2-like	2.78151e-05	9.76819
PATH:05322	Systemic lupus erythematosus	HIST1H2B7L4	HIST1H2B7L4	histone cluster 1,H2B-VII-like 4 (similar to human histone cluster 1, class H2B, member N)	2.78151e-05	9.76819
PATH:05322	Systemic lupus erythematosus	HIST1H2B5	HIST1H2B5	histone cluster 1, H2B-V (similar to human histone cluster 1, class H2B)	2.78151e-05	9.76819
PATH:05322	Systemic lupus erythematosus	HIST1H2B7	HIST1H2B7	histone cluster 1, H2B-VII (similar to human histone cluster 1, class H2B, member N)	2.78151e-05	9.76819
PATH:05322	Systemic lupus erythematosus	H2AFX	H2AFX	H2A histone family, member X	2.78151e-05	9.76819
PATH:05322	Systemic lupus erythematosus	HIST1H2BO	HIST1H2B8	histone cluster 1, H2B-VIII	2.78151e-05	9.76819
PATH:04620	Toll-like receptor signaling pathway	IRF7	IRF7	interferon regulatory factor 7	2.7839e-05	7.68902
PATH:04620	Toll-like receptor signaling pathway	IL8L1	IL8L1	interleukin 8-like 1	2.7839e-05	7.68902
PATH:04620	Toll-like receptor signaling pathway	CCL4	CCL4	chemokine (C-C motif) ligand 4	2.7839e-05	7.68902
PATH:04620	Toll-like receptor signaling pathway	TLR3	TLR3	toll-like receptor 3	2.7839e-05	7.68902
PATH:04620	Toll-like receptor signaling pathway	STAT1	STAT1	signal transducer and activator of transcription 1, 91kDa	2.7839e-05	7.68902
PATH:04620	Toll-like receptor signaling pathway	IL8L2	IL8L2	interleukin 8-like 2	2.7839e-05	7.68902
PATH:04620	Toll-like receptor signaling pathway	CCLI10	CCLI10	chemokine	2.7839e-05	7.68902
PATH:04622	RIG-I-like receptor signaling pathway	IRF7	IRF7	interferon regulatory factor 7	5.00813e-05	8.82288
PATH:04622	RIG-I-like receptor signaling pathway	IL8L1	IL8L1	interleukin 8-like 1	5.00813e-05	8.82288
PATH:04622	RIG-I-like receptor signaling pathway	IL8L2	IL8L2	interleukin 8-like 2	5.00813e-05	8.82288
PATH:04622	RIG-I-like receptor signaling pathway	IFIH1	IFIH1	interferon induced with helicase C domain 1	5.00813e-05	8.82288
PATH:04622	RIG-I-like receptor signaling pathway	TRIM25	TRIM25	tripartite motif containing 25	5.00813e-05	8.82288
PATH:04622	RIG-I-like receptor signaling pathway	LOC416147	LOC416147	E3 ubiquitin/ISG15 ligase TRIM25-like	5.00813e-05	8.82288
PATH:04064	NF-kappa B signaling pathway	IL8L1	IL8L1	interleukin 8-like 1	5.00813e-05	8.82288
PATH:04064	NF-kappa B signaling pathway	CCL4	CCL4	chemokine (C-C motif) ligand 4	5.00813e-05	8.82288
PATH:04064	NF-kappa B signaling pathway	CCL19	CCL19	chemokine (C-C motif) ligand 19	5.00813e-05	8.82288
PATH:04064	NF-kappa B signaling pathway	IL8L2	IL8L2	interleukin 8-like 2	5.00813e-05	8.82288
PATH:04064	NF-kappa B signaling pathway	TRIM25	TRIM25	tripartite motif containing 25	5.00813e-05	8.82288
PATH:04064	NF-kappa B signaling pathway	LOC416147	LOC416147	E3 ubiquitin/ISG15 ligase TRIM25-like	5.00813e-05	8.82288
PATH:05219	Bladder cancer	IL8L1	IL8L1	interleukin 8-like 1	0.000326064	11.7638
PATH:05219	Bladder cancer	IL8L2	IL8L2	interleukin 8-like 2	0.000326064	11.7638
PATH:05219	Bladder cancer	CDH1	CDH1	cadherin 1, type 1, E-cadherin (epithelial)	0.000326064	11.7638
PATH:05219	Bladder cancer	EGF	EGF	epidermal growth factor	0.000326064	11.7638
PATH:05132	Salmonella infection	IL8L1	IL8L1	interleukin 8-like 1	0.000489507	7.47294
PATH:05132	Salmonella infection	CCL4	CCL4	chemokine (C-C motif) ligand 4	0.000489507	7.47294
PATH:05132	Salmonella infection	IL8L2	IL8L2	interleukin 8-like 2	0.000489507	7.47294
PATH:05132	Salmonella infection	LOC100859599	LOC100859599	rho-related GTP-binding protein RhoG-like	0.000489507	7.47294
PATH:05132	Salmonella infection	CCLI10	CCLI10	chemokine	0.000489507	7.47294
PATH:05161	Hepatitis B	IRF7	IRF7	interferon regulatory factor 7	0.000507336	5.81935
PATH:05161	Hepatitis B	IL8L1	IL8L1	interleukin 8-like 1	0.000507336	5.81935
PATH:05161	Hepatitis B	TLR3	TLR3	toll-like receptor 3	0.000507336	5.81935
PATH:05161	Hepatitis B	STAT1	STAT1	signal transducer and activator of transcription 1, 91kDa	0.000507336	5.81935
PATH:05161	Hepatitis B	IL8L2	IL8L2	interleukin 8-like 2	0.000507336	5.81935
PATH:05161	Hepatitis B	IFIH1	IFIH1	interferon induced with helicase C domain 1	0.000507336	5.81935
PATH:05034	Alcoholism	LOC769809	LOC769809	histone H3.2-like	0.000507336	5.81935
PATH:05034	Alcoholism	HIST1H2B7L4	HIST1H2B7L4	histone cluster 1,H2B-VII-like 4 (similar to human histone cluster 1, class H2B, member N)	0.000507336	5.81935
PATH:05034	Alcoholism	HIST1H2B5	HIST1H2B5	histone cluster 1, H2B-V (similar to human histone cluster 1, class H2B)	0.000507336	5.81935
PATH:05034	Alcoholism	HIST1H2B7	HIST1H2B7	histone cluster 1, H2B-VII (similar to human histone cluster 1, class H2B, member N)	0.000507336	5.81935
PATH:05034	Alcoholism	H2AFX	H2AFX	H2A histone family, member X	0.000507336	5.81935
PATH:05034	Alcoholism	HIST1H2BO	HIST1H2B8	histone cluster 1, H2B-VIII	0.000507336	5.81935
PATH:05168	Herpes simplex infection	IRF7	IRF7	interferon regulatory factor 7	0.000826261	5.31086
PATH:05168	Herpes simplex infection	EIF2AK2	EIF2AK2	eukaryotic translation initiation factor 2-alpha kinase 2	0.000826261	5.31086
PATH:05168	Herpes simplex infection	TLR3	TLR3	toll-like receptor 3	0.000826261	5.31086
PATH:05168	Herpes simplex infection	STAT1	STAT1	signal transducer and activator of transcription 1, 91kDa	0.000826261	5.31086
PATH:05168	Herpes simplex infection	OASL	OASL	2'-5'-oligoadenylate synthetase-like	0.000826261	5.31086
PATH:05168	Herpes simplex infection	IFIH1	IFIH1	interferon induced with helicase C domain 1	0.000826261	5.31086
PATH:04062	Chemokine signaling pathway	IL8L1	IL8L1	interleukin 8-like 1	0.00167952	4.63575
PATH:04062	Chemokine signaling pathway	CCL4	CCL4	chemokine (C-C motif) ligand 4	0.00167952	4.63575
PATH:04062	Chemokine signaling pathway	CCL19	CCL19	chemokine (C-C motif) ligand 19	0.00167952	4.63575
PATH:04062	Chemokine signaling pathway	STAT1	STAT1	signal transducer and activator of transcription 1, 91kDa	0.00167952	4.63575
PATH:04062	Chemokine signaling pathway	IL8L2	IL8L2	interleukin 8-like 2	0.00167952	4.63575
PATH:04062	Chemokine signaling pathway	CCLI10	CCLI10	chemokine	0.00167952	4.63575
PATH:05133	Pertussis	IL8L1	IL8L1	interleukin 8-like 1	0.00189778	7.44243
PATH:05133	Pertussis	IRF1	IRF1	interferon regulatory factor 1	0.00189778	7.44243
PATH:05133	Pertussis	IL8L2	IL8L2	interleukin 8-like 2	0.00189778	7.44243
PATH:05133	Pertussis	IRF8	IRF8	interferon regulatory factor 8	0.00189778	7.44243
PATH:05203	Viral carcinogenesis	IRF7	IRF7	interferon regulatory factor 7	0.00216461	4.41144
PATH:05203	Viral carcinogenesis	EIF2AK2	EIF2AK2	eukaryotic translation initiation factor 2-alpha kinase 2	0.00216461	4.41144
PATH:05203	Viral carcinogenesis	HIST1H2B7L4	HIST1H2B7L4	histone cluster 1,H2B-VII-like 4 (similar to human histone cluster 1, class H2B, member N)	0.00216461	4.41144
PATH:05203	Viral carcinogenesis	HIST1H2B5	HIST1H2B5	histone cluster 1, H2B-V (similar to human histone cluster 1, class H2B)	0.00216461	4.41144
PATH:05203	Viral carcinogenesis	HIST1H2B7	HIST1H2B7	histone cluster 1, H2B-VII (similar to human histone cluster 1, class H2B, member N)	0.00216461	4.41144
PATH:05203	Viral carcinogenesis	HIST1H2BO	HIST1H2B8	histone cluster 1, H2B-VIII	0.00216461	4.41144
PATH:05162	Measles	IRF7	IRF7	interferon regulatory factor 7	0.0022128	5.36293
PATH:05162	Measles	EIF2AK2	EIF2AK2	eukaryotic translation initiation factor 2-alpha kinase 2	0.0022128	5.36293
PATH:05162	Measles	STAT1	STAT1	signal transducer and activator of transcription 1, 91kDa	0.0022128	5.36293
PATH:05162	Measles	OASL	OASL	2'-5'-oligoadenylate synthetase-like	0.0022128	5.36293
PATH:05162	Measles	IFIH1	IFIH1	interferon induced with helicase C domain 1	0.0022128	5.36293
PATH:04623	Cytosolic DNA-sensing pathway	IRF7	IRF7	interferon regulatory factor 7	0.00586619	8.0444
PATH:04623	Cytosolic DNA-sensing pathway	CCL4	CCL4	chemokine (C-C motif) ligand 4	0.00586619	8.0444
PATH:04623	Cytosolic DNA-sensing pathway	POLR2H	POLR2H	polymerase (RNA) II (DNA directed) polypeptide H	0.00586619	8.0444
PATH:05202	Transcriptional misregulation in cancer	LOC769809	LOC769809	histone H3.2-like	0.0133261	3.50653
PATH:05202	Transcriptional misregulation in cancer	IL8L1	IL8L1	interleukin 8-like 1	0.0133261	3.50653
PATH:05202	Transcriptional misregulation in cancer	IL8L2	IL8L2	interleukin 8-like 2	0.0133261	3.50653
PATH:05202	Transcriptional misregulation in cancer	IL1R2	IL1R2	interleukin 1 receptor, type II	0.0133261	3.50653
PATH:05202	Transcriptional misregulation in cancer	IGF1	IGF1	insulin-like growth factor 1 (somatomedin C)	0.0133261	3.50653
PATH:05200	Pathways in cancer	IL8L1	IL8L1	interleukin 8-like 1	0.0202096	2.5027
PATH:05200	Pathways in cancer	STAT1	STAT1	signal transducer and activator of transcription 1, 91kDa	0.0202096	2.5027
PATH:05200	Pathways in cancer	IL8L2	IL8L2	interleukin 8-like 2	0.0202096	2.5027
PATH:05200	Pathways in cancer	CDH1	CDH1	cadherin 1, type 1, E-cadherin (epithelial)	0.0202096	2.5027
PATH:05200	Pathways in cancer	IGF1	IGF1	insulin-like growth factor 1 (somatomedin C)	0.0202096	2.5027
PATH:05200	Pathways in cancer	EGF	EGF	epidermal growth factor	0.0202096	2.5027
PATH:05200	Pathways in cancer	FN1	FN1	fibronectin 1	0.0202096	2.5027
PATH:05218	Melanoma	CDH1	CDH1	cadherin 1, type 1, E-cadherin (epithelial)	0.0208557	5.06499
PATH:05218	Melanoma	IGF1	IGF1	insulin-like growth factor 1 (somatomedin C)	0.0208557	5.06499
PATH:05218	Melanoma	EGF	EGF	epidermal growth factor	0.0208557	5.06499
PATH:04910	Insulin signaling pathway	PPP1R3D	PPP1R3D	protein phosphatase 1, regulatory subunit 3D	0.0384892	3.11692
PATH:04910	Insulin signaling pathway	SH2B2	SH2B2	SH2B adaptor protein 2	0.0384892	3.11692
PATH:04910	Insulin signaling pathway	CALML3	CALML3	calmodulin-like 3	0.0384892	3.11692
PATH:04910	Insulin signaling pathway	SOCS1	SOCS1	suppressor of cytokine signaling 1	0.0384892	3.11692
PATH:05100	Bacterial invasion of epithelial cells	LOC100859599	LOC100859599	rho-related GTP-binding protein RhoG-like	0.0422227	3.85225
PATH:05100	Bacterial invasion of epithelial cells	CDH1	CDH1	cadherin 1, type 1, E-cadherin (epithelial)	0.0422227	3.85225
PATH:05100	Bacterial invasion of epithelial cells	FN1	FN1	fibronectin 1	0.0422227	3.85225
PATH:05213	Endometrial cancer	EGF	EGF	epidermal growth factor	0.0706738	4.55849
PATH:00072	Synthesis and degradation of ketone bodies	HMGCS1	HMGCS1	3-hydroxy-3-methylglutaryl-CoA synthase 1 (soluble)	0.104519	9.11698
PATH:00900	Terpenoid backbone biosynthesis	HMGCS1	HMGCS1	3-hydroxy-3-methylglutaryl-CoA synthase 1 (soluble)	0.152681	6.07799
PATH:04015	Rap1 signaling pathway	CDH1	CDH1	cadherin 1, type 1, E-cadherin (epithelial)	0.220537	1.84804
PATH:04015	Rap1 signaling pathway	IGF1	IGF1	insulin-like growth factor 1 (somatomedin C)	0.220537	1.84804
PATH:04015	Rap1 signaling pathway	EGF	EGF	epidermal growth factor	0.220537	1.84804
PATH:05216	Thyroid cancer	CDH1	CDH1	cadherin 1, type 1, E-cadherin (epithelial)	0.233051	3.79874
PATH:00650	Butanoate metabolism	HMGCS1	HMGCS1	3-hydroxy-3-methylglutaryl-CoA synthase 1 (soluble)	0.266323	3.25606
PATH:03050	Proteasome	PSMB5	PSMB5	proteasome (prosome, macropain) subunit, beta type, 5	0.305928	2.76272
PATH:04810	Regulation of actin cytoskeleton	EGF	EGF	epidermal growth factor	0.584221	1.03017
PATH:04810	Regulation of actin cytoskeleton	FN1	FN1	fibronectin 1	0.584221	1.03017
